# Supplementary material for: Plasma-Engineered CeOx Nanosheet Array with Nitrogen-Doping and Porous Architecture for Efficient Electrocatalysis
Source: Nanomaterials (Basel). 2024 Jan 13;14(2):185. doi: 10.3390/nano14020185 (PMC10821299; doi:10.3390/nano14020185)
Supplement: Supplementary file 1 [file nanomaterials-14-00185-s001.zip]

Archive with 1 entries (1 files):
- nanomaterials-2797938-supplementary.pdf
